# Supplementary material for: Utilising VISULYZE-Generated Nomograms and OcuLign Alignment Tools to Improve Keratorefractive Lenticule Extraction Outcomes
Source: J Clin Med. 2026 Apr 29;15(9):3389. doi: 10.3390/jcm15093389 (PMC13163256; doi:10.3390/jcm15093389)
Supplement: Supplementary file 1 [file jcm-15-03389-s001.zip]

Archive with 3 entries (3 files):
- Figure S1.pdf
- Revised Table S1.pdf
- Revised Table S2.pdf
